# Supplementary material for: Pharmacogenetic Guided Opioid Therapy Improves Chronic Pain Outcomes and Comorbid Mental Health: A Randomized, Double-Blind, Controlled Study
Source: Int J Mol Sci. 2023 Jun 28;24(13):10754. doi: 10.3390/ijms241310754 (PMC10341655; doi:10.3390/ijms241310754)
Supplement: Supplementary file 1 [file ijms-24-10754-s001.zip]

Archive with 1 entries (1 files):
- ijms-2435097-supplementary.pdf
